# Supplementary material for: Improved Visibility of Early Gastric Cancer after Successful Helicobacter pylori Eradication with Image-Enhanced Endoscopy: A Multi-Institutional Study Using Video Clips
Source: J Clin Med. 2021 Aug 18;10(16):3649. doi: 10.3390/jcm10163649 (PMC8397151; doi:10.3390/jcm10163649)
Supplement: Supplementary file 1 [file jcm-10-03649-s001.zip]

Archive with 1 entries (1 files):
- jcm-1298780-supplementary.mp4
